# Supplementary material for: Bioengineered bacteria-derived outer membrane vesicles as a versatile antigen display platform for tumor vaccination via Plug-and-Display technology
Source: Nat Commun. 2021 Apr 6;12:2041. doi: 10.1038/s41467-021-22308-8 (PMC8024398; doi:10.1038/s41467-021-22308-8)
Supplement: Supplementary file 3 — Source data [file 41467_2021_22308_MOESM3_ESM.xlsx]

## Sheet: Figure 1
	Figure 1a
	Figure 1b
	Figure 1c
	Figure 1d
		Size (nm)	number (%)
		15.7	0
		18.2	7.27273
		21	23.6364
		24.4	27.2727
		28.2	34.5455
		32.7	5.45455
		37.8	1.81818
		43.8	0

## Sheet: Figure 2
		Figure 2a
			PBS	OVA257-264	CN OMVs	OVA257-264 + CN OMVs	CO OMVs
			48.1	47.9	56.9	54.5	66.1
			45.7	46.3	54.7	53.1	63.7
			46.5	46.8	58	52	62.8
			46.1	46	54.3	55.2	59.9
		Figure 2b
			PBS	OVA257-264	CN OMVs	OVA257-264 + CN OMVs	CO OMVs
			51.2	51.6	63.9	62.4	71.8
			49.7	50.7	61.3	61.3	70
			50.8	52	61.3	60	69.3
			49.6	51.3	60.9	61.5	69.7
		Figure 2c
		Time (h)	PBS	OVA257-264	CN OMVs	OVA257-264 + CN OMVs	CO OMVs
		3	0.6	40.2	2.3	1.9	38.8
		6	0.8	61	1.7	2.8	49.2
		12	0.2	63	1.5	2.5	58.2
		24	1.2	48	2	4.1	54.9
		Figure 2d
		Time (h)	PBS			OVA257-264			CN OMVs			OVA257-264 + CN OMVs			CO OMVs
		0	368.531	0	0	0	0	0	0	0	0	0	0	0	0	0	0
		3	369.587	368.531	368.531	317.845	359.027	354.803	1479.4	1557.54	1410.76	1462.51	1537.48	1496.3	1481.51	1529.03	1480.46
		6	366.419	369.587	369.587	289.334	311.509	308.341	1642.02	1477.29	1364.3	1480.46	1523.75	1425.55	1578.66	1476.23	1470.95
		12	363.251	366.419	366.419	428.721	467.791	460.399	1462.51	1501.58	1516.36	1520.58	1472.01	1424.49	1506.86	1474.12	1428.71
		24	366.419	363.251	363.251	507.918	552.268	539.596	1462.51	1508.97	1595.56	1391.76	1482.57	1439.27	1424.49	1498.41	1436.11
		Figure 2e
		Time (h)	PBS			OVA257-264			CN OMVs			OVA257-264 + CN OMVs			CO OMVs
		0	0	0	0	0	0	0	0	0	0	0	0	0	0	0	0
		3	6.87184	6.87184	6.87184	2.13244	4.26517	4.50214	99.2901	117.063	116.352	112.561	122.276	121.328	132.703	149.528	148.343
		6	8.29366	8.29366	8.29366	6.3979	9.00457	8.7676	286.97	290.525	280.809	281.757	280.572	271.567	268.013	270.856	265.169
		12	8.29366	8.29366	8.29366	3.79123	8.05669	7.10881	241.709	256.875	251.899	237.681	252.61	247.396	249.766	260.43	255.927
		24	7.58275	7.58275	7.58275	4.50214	9.24154	7.81972	275.122	266.117	258.534	245.738	257.112	253.321	255.69	246.448	238.629
		Figure 2f
		Time (h)	PBS			OVA257-264			CN OMVs			OVA257-264 + CN OMVs			CO OMVs
		0	0	0	0	0	0	0	0	0	0	0	0	0	0	0	0
		3	109.532	109.532	109.532	48.6804	18.2544	48.6804	188.64	170.384	188.64	164.299	133.873	164.299	188.64	152.129	182.555
		6	91.2768	91.2768	91.2768	36.51	18.2544	36.51	444.218	383.366	444.218	419.878	383.366	413.792	444.218	413.792	444.218
		12	115.618	115.618	115.618	66.936	36.51	73.0212	1162.27	1095.34	1131.85	1283.98	1186.61	1241.38	1137.93	1052.74	1101.42
		24	66.936	66.936	66.936	188.64	133.873	170.384	1210.95	1217.04	1156.19	1138.54	1074.24	1047.26	1150.1	1095.34	1113.59
		Figure 2h
			Saline	OVA257-264	CN OMVs	OVA257-264 + CN OMVs	CO OMVs
			27.5	31.4	56.5	63	56.1
			28.3	31.9	60.4	53.8	57.1
			29.7	31.3	58.7	51.8	51.5
			28.6	29.4	56.8	55.6	47.1
		Figure 2i
			Saline	OVA257-264	CN OMVs	OVA257-264 + CN OMVs	CO OMVs
			35.6	37.9	48.9	45.7	43.5
			36.1	36.2	54.5	58.5	49.7
			28.8	33.7	53.6	57.8	56.7
			32.9	32.6	48.4	49.1	42.2
		Figure 2k
			Saline	OVA257-264	CN OMVs	OVA257-264 + CN OMVs	CO OMVs
			200	140	119	72	3
			200	168	129	60	0
			200	179	136	58	0
			200	186	143	49	4
		Figure 2l
			Saline	OVA257-264	CN OMVs	OVA257-264 + CN OMVs	CO OMVs
			0.4	0.3	0.3	0.9	1.8
			0.3	0.6	0.3	1	3.1
			0.3	0.1	0.8	0.8	2.2
			0.5	0.7	0.7	0.8	2.9
		Figure 2n
			Saline	OVA257-264	CN OMVs	OVA257-264 + CN OMVs	CO OMVs
			1	0	1	11	42
			0	1	2	3	30
			0	5	1	17	156
			1	4	2	5	56

## Sheet: Figure 3
	Figure 3b
		Size (nm)	Number (%)
		13.5	0
		15.7	2
		18.2	4
		21	22
		24.4	28
		28.2	28
		32.7	10
		37.8	4
		43.8	0

## Sheet: Figure 4
	Figure 4b
		Saline	SnT-TRP2	CN OMVs	SnT-TRP2 + CN OMVs	CC-SnT-TRP2 OMVs
		26.8	26.4	37	35	38.2
		24.6	27	31	38.6	37.8
		26	25.7	40	36.5	35.5
		26	27.8	41.6	32.5	35
	Figure 4c
		Saline	SnT-TRP2	CN OMVs	SnT-TRP2 + CN OMVs	CC-SnT-TRP2 OMVs
		45.9	40.4	63.1	60.2	57.8
		44.2	49.4	58.7	68.4	59
		40.9	49.2	59.1	59.2	56.5
		40.5	44.1	62.2	61	59.7
	Figure 4d
	Figure 4e
		Saline	SnT-TRP2	CN OMVs	SnT-TRP2 + CN OMVs	CC-SnT-TRP2 OMVs
		96	64	36	24	0
		84	44	28	28	0
		76	56	40	20	0
		60	52	32	28	1
	Figure 4f
		Saline	SnT-TRP2	CN OMVs	SnT-TRP2 + CN OMVs	CC-SnT-TRP2 OMVs
		0.32	0.67	0.5	0.8	1.88
		0.5	0.68	0.86	1.04	1.9
		0.4	0.8	0.7	1.1	1.53
		0.67	0.49	0.92	1.09	1.69
	Figure 4h
		Saline	SnT-TRP2	CN OMVs	SnT-TRP2 + CN OMVs	CC-SnT-TRP2 OMVs
		1	53	133	409	756
		16	58	257	550	821
		29	63	266	484	773
		15	68	211	477	754

## Sheet: Figure 5
	Figure 5a
	Figure 5b
		Saline	SpT-OTI	SnT-OTII	SpT-OTI + SnT-OTII	SpT-OTI + CN OMVs	SnT-OTII + CN OMVs	SpT-OTI + SnT-OTII + CN OMVs	CC-SpT-OTI OMVs	CC-SnT-OTI OMVs	CC-SpT-OTI/SnT-OTII OMVs
		179	159	154	135	114	150	88	56	98	0
		182	168	150	150	121	171	124	40	112	3
		163	160	165	150	108	167	100	68	104	1
		154	183	166	172	109	159	107	62	120	0
	Figure 5d
		Saline	SpT-OTI	SnT-OTII	SpT-OTI + SnT-OTII	SpT-OTI + CN OMVs	SnT-OTII + CN OMVs	SpT-OTI + SnT-OTII + CN OMVs	CC-SpT-OTI OMVs	CC-SnT-OTII OMVs	CC-SpT-OTI/SnT-OTII OMVs
		113	168	226	198	295	249	319	475	359	670
		178	115	202	188	289	238	322	425	377	607
		201	149	135	130	301	227	307	447	363	617
		156	196	167	147	291	231	337	409	366	627
	Figure 5e
		Saline	SpT-OTI	SnT-OTII	SpT-OTI + SnT-OTII	SpT-OTI + CN OMVs	SnT-OTII + CN OMVs	SpT-OTI + SnT-OTII + CN OMVs	CC-SpT-OTI OMVs	CC-SnT-OTII OMVs	CC-SpT-OTI/SnT-OTII OMVs
		0.2	0.2	0.3	0.5	1	0.5	0.9	1.3	0.5	1.6
		0.2	0.2	0.4	0.4	0.9	0.4	0.9	1.2	0.3	1.8
		0.3	0.3	0.2	0.3	0.8	0.4	0.8	1.1	0.4	1.7
		0.5	0.4	0.4	0.4	0.8	0.3	0.7	1.3	0.3	1.7
	Figure 5f
		Saline	SpT-OTI	SnT-OTII	SpT-OTI + SnT-OTII	SpT-OTI + CN OMVs	SnT-OTII + CN OMVs	SpT-OTI + SnT-OTII + CN OMVs	CC-SpT-OTI OMVs	CC-SnT-OTII OMVs	CC-SpT-OTI/SnT-OTII OMVs
		0.2	0.1	0.2	0.4	0.3	0.6	0.4	0.2	1.4	0.9
		0.2	0.2	0.1	0.1	0.1	0.8	0.6	0.2	0.8	1.1
		0.2	0.3	0.1	0.2	0.3	0.6	0.5	0.2	0.9	0.8
		0.1	0.2	0.2	0.2	0.2	0.7	0.4	0.1	1	1

## Sheet: Figure 6
		Figure 6b
			Saline	SpT-OTI	SnT-TRP2	SpT-OTI + SnT-TRP2	SpT-OTI + CN OMVs	SnT-TRP2 + CN OMVs	SpT-OTI + SnT-TRP2 + CN OMVs	CC-SpT-OTI OMVs	CC-SnT-TRP2 OMVs	CC-SpT-OTI/SnT-TRP2 OMVs
			60	55	96	60	48	26	28	8	12	1
			72	61	76	72	46	41	25	12	10	0
			76	51	84	63	42	34	31	10	8	0
			59	64	62	58	40	27	43	6	7	2
			63	70	57	79	39	34	37	7	13	3
			68	58	69	53	49	42	26	13	7	0
		Figure 6d
			Saline	SpT-OTI	SnT-TRP2	SpT-OTI + SnT-TRP2	SpT-OTI + CN OMVs	SnT-TRP2 + CN OMVs	SpT-OTI + SnT-TRP2 + CN OMVs	CC-SpT-OTI OMVs	CC-SnT-TRP2 OMVs	CC-SpT-OTI/SnT-TRP2 OMVs
			16	53	125	88	332	384	334	462	440	620
			18	91	51	205	286	340	384	443	494	666
			18	50	223	180	340	385	411	471	546	664
			21	107	191	222	294	387	409	461	462	622
			8	82	226	159	269	381	339	405	507	654
		Figure 6e
			Saline	SpT-OTI	SnT-TRP2	SpT-OTI + SnT-TRP2	SpT-OTI + CN OMVs	SnT-TRP2 + CN OMVs	SpT-OTI + SnT-TRP2 + CN OMVs	CC-SpT-OTI OMVs	CC-SnT-TRP2 OMVs	CC-SpT-OTI/SnT-TRP2 OMVs
			0.9	1	0.8	0.5	1.7	1.6	1.9	3.1	3.2	3.6
			0.6	1	0.4	0.5	2	1.5	1.9	2.9	3.3	3.9
			0.9	0.5	0.9	0.2	1.9	1.6	2	2.6	2.6	4.1
			0.9	0.6	0.5	0.2	1.9	1.2	1.2	2.8	2.7	3.6
			0.5	1	0.4	0.7	1.5	2	1.9	2.8	3	3.6
			0.4	0.4	0.7	0.9	1.3	1.7	2.1	3.1	2.7	3.5

## Sheet: Figure 7
	Figure 7b
		Days Post Inoculation of Tumor Cells	Saline		Poly （I:C）+SpT-Adpgk		SpT-Adpgk + CN OMVs		CC-SpT-Adpgk OMVs
			mean	SD	mean	SD	mean	SD	mean	SD
		0	0	0	0	0	0	0	0	0
		13	216.838	47.4886	152.004	75.9268	119.856	55.4592	34.9691	27.8289
		15	235.632	48.4399	104.468	37.2364	131.269	67.2925	43.5252	35.0484
		17	248.116	55.035	89.9549	28.465	134.113	66.901	35.1482	29.6434
		19	314.229	136.14	79.4607	50.476	135.623	83.9549	30.6988	44.9951
		21	363.696	179.885	94.5344	73.6143	172.153	127.939	16.6895	24.4507
		23	418.377	194.251	149.279	113.87	228.235	157.713	27.4559	39.9404
		25	610.385	293.135	190.036	158.773	328.335	234.751	32.115	45.0956
		27	833.976	431.761	284.013	236.454	527.73	327.233	60.9552	82.8762
		29	1046.43	467.011	394.799	321.335	758.639	433.73	77.2661	120.143
	Figure 7c
		Days Post Inoculation of Tumor Cells	saline	Poly （I:C）+SpT-Adpgk	SpT-Adpgk + CN OMVs	CC-SpT-Adpgk OMVs
		27	1
		27	1
		27	1
		29	1
		31	1
		31	1
		31	1
		31	1
		33	1
		33	1
		34		1
		39		1
		43		1
		43		1
		45		1
		47		1
		47		1
		50		0
		50		0
		50		0
		29			1
		31			1
		31			1
		34			1
		34			1
		36			1
		39			1
		39			1
		43			1
		43			1
		34				1
		39				1
		43				1
		50				0
		50				0
		50				0
		50				0
		50				0
		50				0
		50				0
	Figure 7d
		1 Saline
		Days Post Inoculation of Tumor Cells	Tumor Volume (mm3)
		0	0	0	0	0	0	0	0	0	0	0
		13	161.999	164.538	175.226	192.387	195.855	220.672	230.769	248.904	280.993	297.033
		15	187.751	191.393	192.727	204.32	221.692	229.529	238.826	258.451	301.248	330.389
		17	191.614	200.504	200.519	219.696	227.823	242.525	252.794	270.77	307.574	367.337
		19	208.871	210.395	212.125	223.627	230.121	255.157	277.416	488.529	496.506	539.544
		21	212.374	218.658	227.27	246.518	271.212	304.933	331.52	530.196	564.965	729.317
		23	202.082	215.322	237.475	332.603	350.744	427.57	451.896	570.179	583.157	812.745
		25	328.409	346.385	347.293	448.007	486.127	518.938	636.515	846.744	970.957	1174.48
		27	413.862	440.509	458.313	516.42	594.964	853.523	892.092	1119.1	1471.06	1579.91
		29	521.969	585.406	630.528	711.184	830.028	1190.5	1217.77	1240.88	1684.9	1851.11
		2 Poly （I:C）+SpT-Adpgk
		Days Post Inoculation of Tumor Cells	Tumor Volume (mm3)
		0	0	0	0	0	0	0	0	0	0	0
		13	67.858	98.9224	103.3	105.339	129.679	132.044	134.535	196.282	234.193	317.891
		15	50.4278	69.1519	73.5974	81.206	99.4391	107.635	108.51	145.537	149.362	159.817
		17	48.3287	61.2998	71.0532	73.2075	85.7121	87.5237	92.2519	123.504	128.157	128.51
		19	0	44.9577	47.9617	49.0435	71.4252	77.4174	80.4958	106.566	147.172	169.568
		21	0	23.4636	30.7501	39.6745	84.7933	86.6556	111.093	181.537	189.113	198.265
		23	0	58.4651	63.4043	65.1535	120.635	131.692	169.556	228.276	318.084	337.527
		25	0	54.9511	55.6392	67.3362	162.889	166.606	187.36	371.964	383.947	449.664
		27	0	83.4793	88.4134	99.0116	253.532	254.354	283.172	490.513	587.028	700.624
		29	0	98.4076	104.067	128.243	322.883	333.983	587.678	743.552	744.348	884.83
		3 SpT-Adpgk + CN OMVs
		Days Post Inoculation of Tumor Cells	Tumor Volume (mm3)
		0	0	0	0	0	0	0	0	0	0	0
		13	0	68.3303	86.75	112.573	126.585	135.497	155.277	164.706	173.653	175.191
		15	0	61.1835	75.6199	134.984	145.718	148.317	160.944	169.775	187.589	228.561
		17	0	76.5084	82.2343	138.49	140.425	145.823	156.688	163.672	204.236	233.053
		19	0	53.9685	65.4434	121.737	133.529	140.412	152.27	165.084	252.012	271.778
		21	0	69.2912	78.5929	118.882	122.726	126.854	219.358	233.965	345.016	406.847
		23	0	83.4133	97.344	178.055	188.591	196.383	285.644	336.268	396.238	520.414
		25	0	96.8278	132.899	221.662	265.88	314.739	432.637	446.348	684.431	687.923
		27	0	251.143	257.763	405.425	459.825	490.691	691.432	743.937	897.24	1079.84
		29	0	448.211	449.018	516.534	639.611	807.397	983.704	1012.05	1357.08	1372.79
		4 CC-SpT-Adpgk OMVs
		Days Post Inoculation of Tumor Cells	Tumor Volume (mm3)
		0	0	0	0	0	0	0	0	0	0	0
		13	0	0	0	27.44	27.9759	44.9439	57.7301	58.08	63.3825	70.139
		15	0	0	0	34.8216	35.7581	46.3948	76.7242	76.9613	81.4689	83.123
		17	0	0	0	27.844	28.2746	28.8175	62.1195	64.481	65.0541	74.8907
		19	0	0	0	0	0	0	23.1636	81.6704	99.4278	102.727
		21	0	0	0	0	0	0	19.4727	30.625	54.653	62.144
		23	0	0	0	0	0	0	21.5961	76.9788	84.9949	90.9896
		25	0	0	0	0	0	0	46.6796	62.2534	101.436	110.782
		27	0	0	0	0	0	0	109.707	141.236	142.643	215.966
		29	0	0	0	0	0	0	94.2194	146.618	171.53	360.295
	Figure 7e
		CD3+ Cells (%)					CD3+CD8+ Cells (%)
		saline	Poly （I:C）+SpT-Adpgk	SpT-Adpgk + CN OMVs	CC-SpT-Adpgk OMVs		saline	Poly （I:C）+SpT-Adpgk	SpT-Adpgk + CN OMVs	CC-SpT-Adpgk OMVs
		0.71	0.68	0.92	1.51		0.20874	0.15096	0.23736	0.57984
		0.86	1.08	1	1.29		0.21156	0.33372	0.236	0.37926
		0.45	1.02	0.93	1.66		0.0891	0.32232	0.26505	0.44322
		0.88	0.64	0.95	1.64		0.23936	0.22592	0.23275	0.6888
		CD3+CD4+ Cells (%)					CD3+CD4+Foxp3+ Cells (%)
		saline	Poly （I:C）+SpT-Adpgk	SpT-Adpgk + CN OMVs	CC-SpT-Adpgk OMVs		saline	Poly （I:C）+SpT-Adpgk	SpT-Adpgk + CN OMVs	CC-SpT-Adpgk OMVs
		0.24353	0.25296	0.33212	0.47414		0.170861	0.155203	0.212157	0.058066
		0.28724	0.41148	0.27807	0.658		0.190893	0.136975	0.106334	0.05172
		0.23805	0.34884	0.33155	0.49468		0.526793	0.155354	0.319081	0.046337
		0.15436	0.2496	0.23805	0.56088		0.40097	0.09295	0.164232	0.034898
		CD11c+Ly6G+ Cells (%)					F4/80+ Cells (%)
		saline	Poly （I:C）+SpT-Adpgk	SpT-Adpgk + CN OMVs	CC-SpT-Adpgk OMVs		saline	Poly （I:C）+SpT-Adpgk	SpT-Adpgk + CN OMVs	CC-SpT-Adpgk OMVs
		0.066	0.13	0.12	0.63		7.83	5.69	7.19	5.38
		0.066	0.13	0.2	0.45		7.45	7.63	4.62	6.28
		0.096	0.21	0.22	1.3		5.68	5.67	5.01	7.57
		0.087	0.17	0.28	1.99		7.72	9.12	4.35	6.99
		CD11c+ Cells (%)					CD11b+Gr1+ Cells (%)
		saline	Poly （I:C）+SpT-Adpgk	SpT-Adpgk + CN OMVs	CC-SpT-Adpgk OMVs		saline	Poly （I:C）+SpT-Adpgk	SpT-Adpgk + CN OMVs	CC-SpT-Adpgk OMVs
		4.49	7.18	3.51	4.36		1.07	1.93	1.47	2.41
		4.74	7.05	3.72	6.03		1.27	1.56	1.63	3.86
		2.61	4.76	4.2	7.67		1.61	3.02	1.59	3.91
		2.28	7.83	4.3	6.79		1.96	2.54	2.66	2.52

## Sheet: Figure 8
		Figure 8c
		None	Saline	Poly (I:C)+SpyTag-OVA	SpyTag-OVA + CN OMVs	SpyTag-OVA + CC OMVs
		0.913531	4.98372	29.9023	27.7315	64.0919
		1.13965	1.90847	25.1538	23.5709	70.8303
		-1.70948	-1.79993	38.7211	20.6313	70.966
		-3.428	9.86795	35.691	33.0228	73.4533
		3.0843	12.1744	37.6809	24.792	61.0619
		Figure 8d
		None	Saline	Poly (I:C)+SpyTag-OVA	SpyTag-OVA + CN OMVs	SpyTag-OVA + CC OMVs
		-0.100477	-0.51913	-6.7571	12.1661	-0.22607
		-4.0777	17.5668	13.9663	17.5668	10.1984
		-2.52868	5.7607	9.77979	13.9663	6.13749
		8.44009	4.00234	11.1614	4.50473	-8.30612
		-1.73323	18.6971	13.0034	5.25831	1.15549
		Figure 8e
		Saline	Poly (I:C)+SpyTag-OVA	SpyTag-OVA + CN OMVs	SpyTag-OVA + CC OMVs
		5.35	6.4	6.67	7.07
		5.31	6.71	6.6	7.73
		4.84	6.3	6.37	7.14
		4.62	5.93	6.46	7.37
		5.05	5.95	6.04	6.95
		Figure 8f
		Saline	Poly (I:C)+SpyTag-OVA	SpyTag-OVA + CN OMVs	SpyTag-OVA + CC OMVs
		4.71	7.89	9.1	12.4
		5.27	7.11	8.86	14.4
		5.55	9.25	7.08	12.7
		3.36	9.56	9.23	15.4
		5.91	10.2	9.88	11.6
		Figure 8g
		Saline	Poly (I:C)+SpyTag-OVA	SpyTag-OVA + CN OMVs	SpyTag-OVA + CC OMVs
		2.38	2.64	2.56	3.34
		2.19	2.7	2.73	3.17
		2.28	2.86	2.46	3.04
		1.94	2.93	2.53	3.58
		2.15	2.38	2.66	3.02
		Figure 8h
		Saline	Poly (I:C)+SpyTag-OVA	SpyTag-OVA + CN OMVs	SpyTag-OVA + CC OMVs
		4.7	3.28	5.97	6.24
		3.94	3.73	4.62	6.21
		3.73	4.71	4.32	6.43
		3.66	4.54	5.05	9.73
		4.11	4.37	5.33	7.57
		Figure 8j
		Saline	Poly (I:C)+SpyTag-OVA	SpyTag-OVA + CN OMVs	SpyTag-OVA + CC OMVs
		52	42	45	0
		40	30	34	1
		36	36	32	1
		48	22	28	1
		36	20	22	6
		36	22	14	0
		32	10	14	0
		34	8	10	2
		22	14	6	4
		12	0	0	2
		Figure 8l
		B16-OVA (Control)
		Time (Day)	Tumor Volume (mm3)
		0	0	0	0	0	0	0	0	0
		6	175.296	154.472	127.982	86.191	157.849	80.0515	143.97	60.7357
		8	222.268	208.61	131.686	171.774	170.92	94.7099	185.196	97.1804
		10	431.66	432.091	354.948	218.026	197.383	139.425	192.717	145.821
		12	498.055	622.155	651.894	536.571	405.635	473.275	423.195	352.255
		14	1111.91	1025.98	1229.39	952.088	538.565	1191.49	947.273	748.554
		16	1653.26	2226.02	1930.58	1890.69	1170.19	1947.39	1378.85	1433.06
		B16-OVA (CC-SpT-OVA OMVs)
		Time (Day)	Tumor Volume (mm3)
		0	0	0	0	0	0	0	0	0
		6	0	78.7319	118.808	71.0553	0	0	0	0
		8	58.2297	62.4427	159.887	70.8579	0	0	0	0
		10	99.4697	93.4564	514.752	94.7692	0	0	0	0
		12	103.223	71.2879	742.585	174.121	0	0	0	0
		14	148.095	180.225	1221.76	382.301	0	0	0	0
		16	181.308	243.754	1374.31	323.643	0	0	0	0
		B16-F10 (Control)
		Time (Day)	Tumor Volume (mm3)
		0	0	0	0	0	0	0
		6	65.1619	112.608	71.5278	66.6792	50.5973	133.467
		8	161.186	155.018	273.433	207.322	216.878	257.095
		10	384.351	351.085	375.948	396.272	308.871	359.554
		12	654.802	425.515	485.951	804.676	702.721	765.003
		14	1055.31	1104.26	1185.85	1374.96	1259.16	1118.87
		16	1451.92	1343.8	1650.92	1766.96	1536.61	1337.62
		B16-F10 (CC-SpT-OVA OMVs)
		Time (Day)	Tumor Volume (mm3)
		0	0	0	0	0	0	0	0	0
		6	0	0	0	0		0	0	0
		8	0	62.8283	0	136.469	77.4103	0	0	0
		10	213.423	77.435	0	220.762	85.6175	0	0	0
		12	440.873	232.437	113.084	506.861	321.163	0	0	0
		14	1271.94	316.751	206.729	1076.27	746.217	0	0	0
		16	1489.99	503.573	285.324	2206.47	988.735	0	0	0

## Sheet: Supplementary Figure 1
			Supplementary Figure 1

## Sheet: Supplementary Figure 2
		Supplementary Figure 2a
					Size (nm)	number (%)
					13.5	0
					15.7	1.51515
					18.2	4.54545
					21	12.1212
					24.4	24.2424
					28.2	36.3636
					32.7	16.6667
					37.8	4.54545
					43.8	0
		Supplementary Figure 2b
					Size (nm)	number (%)
					15.7	0
					18.2	7.27273
					21	23.6364
					24.4	27.2727
					28.2	34.5455
					32.7	5.45455
					37.8	1.81818
					43.8	0
		Supplementary Figure 2c
					Size (nm)	number (%)
					15.7	0
					18.2	3.27869
					21	21.3115
					24.4	40.9836
					28.2	22.9508
					32.7	8.19672
					37.8	3.27869
					43.8	0

[truncated: 11 more sheets: Supplementary Figure 3, Supplementary Figure 6, Supplementary Figure 7, Supplementary Figure 8, Supplementary Figure 10, Supplementary Figure 11, Supplementary Figure 12, Supplementary Figure 13, Supplementary Figure 17, Supplementary Figure 18, Supplementary Figure 25]
